# Supplementary material for: PKA inhibits WNT signalling in adrenal cortex zonation and prevents malignant tumour development
Source: Nat Commun. 2016 Sep 14;7:12751. doi: 10.1038/ncomms12751 (PMC5027289; doi:10.1038/ncomms12751)
Supplement: Supplementary Data 1 — WNT signalling pathway targets and regulators. A list of 127 canonical WNT signalling targets and regulators was curated from the WNT homepage (http://web.stanford.edu/group/nusselab/cgi-bin/wnt/) and Pubmed searches. [file ncomms12751-s2.xlsx]

## Sheet: WNT Targets and Regulators
Supplementary Data 1. WNT signalling pathway targets and regulators. A list of 127 canonical WNT signalling targets and regulators was curated from the WNT homepage (http://web.stanford.edu/group/nusselab/cgi-bin/wnt/) and Pubmed searches.
Gene_Id
Ajuba
Amer1
Amer2
Apc
Apc2
Apcdd1
Arntl
Axin1
Axin2
Bcr
birc5
Birc5
Btk
Btrc
Cdc73
Chd8
Cpe
Crebbp
Ctnnb1
Cyld
Dach1
Dact1
Dact3
Dact3
Disc1
DIXDC1
Dkk1
Dkk2
Dkk3
Dkk4
Dvl1
Dvl2
Dvl3
En1
Ep300
Ezh2
Faf1
FrzB
Fzd1
Fzd10
Fzd2
Fzd3
Fzd4
Fzd5
Fzd6
Fzd7
Fzd8
Fzd9
grb10
Gsk3a
Gsk3b
gskip
Hint1
Hnf1a
Kl
Kremen1
Kremen2
Lef1
LGR4
LGR5
LGR6
Lrp5
Lrp6
Ndrg1
Nedd4l
Nfatc2
Nkd1
Nkd2
Notum
Nr3c1
Pias2
Podn
Porcn
PPp2r5b
Ppp2r5c
Prickle1
Prmt1
Psen1
Ptk7
Rnf43
Rspo1
Rspo2
Rspo2
Rspo3
Rspo4
Senp2
Sfrp1
Sfrp2
Sfrp4
Sfrp5
Slit2
Smurf2
Sost
sostdc1
Sufu
Tcf3
Tcf4
TGFB1I1
Tnks
Vax2
Wif1
Wif1
Wisp1
Wisp2
wls
Wls
Wnt1
Wnt10a
Wnt10b
Wnt11
Wnt16
Wnt2
Wnt2b
Wnt3
Wnt3a
Wnt4
Wnt5a
Wnt5b
Wnt6
Wnt7a
Wnt7b
Wnt8a
Wnt8b
Wnt9a
wt1
Znrf3
