# Supplementary material for: PKA inhibits WNT signalling in adrenal cortex zonation and prevents malignant tumour development
Source: Nat Commun. 2016 Sep 14;7:12751. doi: 10.1038/ncomms12751 (PMC5027289; doi:10.1038/ncomms12751)
Supplement: Supplementary Data 2 — Genes significantly down and up-regulated in Sf1:Cre; Prkar1a Fl/Fl adrenals. [file ncomms12751-s3.xlsx]

## Sheet: Genes_dwn_KO
Supplementary Table 2. Genes significantly down and up-regulated in Sf1:Cre; Prkar1a Fl/Fl adrenals.
Gene_Id	Log2FC	Adj. P-value
Vsnl1	-4.74566	0.00452108
Cyp11b2	-4.30396	0.00731063
Nr0b1	-3.73351	0.0366659
Egfl6	-3.69816	0.0164323
Frzb	-3.2515	0.0431063
Chl1	-2.89925	0.0402478
Cyp2f2	-2.84643	0.0399138
Tnc	-2.65347	0.0170491
Cdh6	-2.58604	0.0051058
1500015O10Rik	-2.57982	0.00925252
Cd1d1	-2.52632	0.0489314
Nrep	-2.34958	0.0118082
Rcn1	-2.34758	0.0155222
C3	-2.28977	0.0175189
Elfn1	-2.23352	0.0222019
Agtr1b	-2.08765	0.0496682
Far2	-2.07091	0.0139361
Tenm3	-2.00542	0.0186502
Pgm5	-1.99492	0.0392439
Ptn	-1.97225	0.0142757
Acpp	-1.95946	0.0390093
Aldh1a2	-1.92301	0.0129051
Thrsp	-1.92162	0.0402478
Grpr	-1.87622	0.0132114
Fasn	-1.8609	0.0399138
Cpb1	-1.83794	0.0183772
Atp2b3	-1.83389	0.0180568
Ntrk3	-1.80294	0.0290002
Nr4a3	-1.73437	0.00960884
Itga6	-1.73425	0.00339411
Prkar1a	-1.72771	0.00612645
Mboat1	-1.71969	0.0361889
Lama4	-1.7128	0.00339411
Lrrc55	-1.70898	0.0327294
Smpx	-1.67672	0.00801023
Cdh2	-1.66236	0.0190205
Dusp6	-1.66065	0.0372308
Tmem71	-1.65926	0.010239
Appl2	-1.65048	0.010239
Cacna1h	-1.59814	0.00447744
Wnt4	-1.57467	0.0180568
B4galt5	-1.57339	0.0228987
Dab2	-1.57117	0.0113913
Tmem47	-1.53321	0.0269951
Caln1	-1.52448	0.0202469
A530020G20Rik	-1.49877	0.00945907
Mob3b	-1.48745	0.0106035
Klhl14	-1.47077	0.0234163
B530045E10Rik	-1.46375	0.00693361
Gm19422	-1.46179	0.00478058
Cttnbp2	-1.46091	0.00505002
Mest	-1.45774	0.00279465
Tbc1d4	-1.44742	0.00875858
Kcnd2	-1.4426	0.031325
Adck3	-1.43859	0.0319799
Ctxn3	-1.43507	0.0378667
Pde2a	-1.43324	0.0195949
Car2	-1.41107	0.014598
Serpinb1a	-1.39456	0.0197133
Rasd1	-1.39425	0.00937152
Rapgef4	-1.39058	0.0354616
Vnn3	-1.37008	0.0430022
Ism1	-1.35528	0.0198611
Cacna1c	-1.35487	0.0244604
Acy3	-1.35479	0.0138727
Kcnk9	-1.35418	0.03908
Esr1	-1.3394	0.0317533
Casp12	-1.33347	0.00949116
D630039A03Rik	-1.32716	0.00945907
Rims2	-1.31359	0.0028252
Prox1	-1.31114	0.0130515
1700040L02Rik	-1.26711	0.0447348
Rasgrf1	-1.26471	0.0385427
Sowahc	-1.25262	0.00294722
Dsg2	-1.2443	0.0319799
Nr4a2	-1.24125	0.0390093
Adam23	-1.23692	0.0138727
Fxyd1	-1.23425	0.0282642
Peg10	-1.22588	0.0337783
Speer9-ps1	-1.2219	0.0399138
Fat1	-1.20607	0.0048058
Deptor	-1.20153	0.0349657
E330017L17Rik	-1.19849	0.0385427
Fam134b	-1.19566	0.047176
Auts2	-1.19408	0.0153873
2700046A07Rik	-1.1818	0.0130888
Nr1d1	-1.17854	0.0113913
Sipa1l2	-1.17658	0.0132114
Cyp11a1	-1.16278	0.0427975
Tspan12	-1.12731	0.0115249
Nr0b2	-1.12577	0.0186502
Arrdc3	-1.11456	0.0385427
Slc44a3	-1.10118	0.00945907
Scrn1	-1.10067	0.0444791
Agpat2	-1.09172	0.0353389
Mir380	-1.0889	0.0373343
Snord123	-1.08217	0.0319799
Pcdh19	-1.08181	0.0057504
Lmo7	-1.08077	0.00353165
Hoxb8	-1.071	0.0113913
2310024H09Rik	-1.0574	0.0156473
Rbm24	-1.05538	0.0214166
Stk39	-1.05219	0.0198611
Sbk1	-1.04835	0.0301072
Lrch2	-1.04052	0.0246272
Unc119	-1.03615	0.0326858
Mug1	-1.02542	0.0327294
C230073G13Rik	-1.01004	0.0236267
Gm19816	-1.00699	0.0286603
Mpped2	-1.00568	0.0113913
Fxyd6	-1.00346	0.0100361
Rfk	-1.00159	0.0476716
Bnip3	-0.977321	0.0329497
Nt5c1a	-0.975849	0.0221197
Lef1	-0.964819	0.0388475
8430419K02Rik	-0.963333	0.0249569
Tmem53	-0.951734	0.0205726
Kcng3	-0.951014	0.0371079
Neurl1b	-0.950963	0.0186502
Adora1	-0.949951	0.0320318
Kif1a	-0.948155	0.0349657
Pcp4l1	-0.947388	0.0186502
Ndn	-0.946007	0.025446
Hspb6	-0.944144	0.0150201
Slc26a2	-0.942487	0.0316137
Dhrs3	-0.939233	0.043719
Pik3c2g	-0.93188	0.00505002
Chrna4	-0.931291	0.0327294
Cnr1	-0.923759	0.0456074
Khdrbs3	-0.921744	0.0192669
Hoxa5	-0.919613	0.0441501
Dlg2	-0.904873	0.0192871
Thrb	-0.902803	0.0446357
Eno3	-0.900641	0.0460812
Clcn2	-0.886338	0.0307454
Tbx3os2	-0.884377	0.0492774
Uaca	-0.88211	0.0211065
Plxnb1	-0.880729	0.0249569
Boc	-0.880622	0.0307454
Ccnd3	-0.878994	0.0353586
Kcnj2	-0.87853	0.0369169
Rnf150	-0.870443	0.0356918
Deptor	-0.867529	0.0356918
Slc27a3	-0.86326	0.0444014
Rgs2	-0.863199	0.0445493
Ddx26b	-0.861631	0.0441227
Mir493	-0.854884	0.0496979
Arsb	-0.853693	0.0155222
Klf12	-0.852413	0.0202887
P2ry14	-0.838366	0.0193818
Tmem176b	-0.838041	0.0265123
Rian	-0.832936	0.00949116
4930581F22Rik	-0.832366	0.0132561
Pip5k1b	-0.828145	0.0445493
Dsc2	-0.824124	0.0219307
Pm20d2	-0.822416	0.0284702
Med12l	-0.822227	0.00693361
Tysnd1	-0.818359	0.00945907
Cadps2	-0.812163	0.0378667
Snhg18	-0.80869	0.0221197
Slc22a4	-0.807578	0.0361864
Gm16488	-0.80675	0.0100178
Ppp1r9a	-0.806228	0.0113913
Atxn1	-0.803488	0.0113913
AW549542	-0.797912	0.0322731
Foxp2	-0.79728	0.0372308
Sorbs2	-0.79407	0.0145048
Xrra1	-0.792106	0.048044
Il22ra1	-0.791446	0.0353586
4930511M06Rik	-0.790963	0.0175189
Aifm2	-0.790427	0.0152757
Hoxb5	-0.789048	0.0113913
Rnf145	-0.787364	0.0113913
Setbp1	-0.7813	0.0162652
Fam132a	-0.780579	0.0128821
Tbx3os1	-0.780457	0.0327294
Eepd1	-0.777883	0.0308783
Mir679	-0.772427	0.0385427
Gm13315	-0.770829	0.0127229
Steap2	-0.767433	0.00703454
Sox6	-0.762918	0.0288931
Rian	-0.761313	0.0474371
Cml1	-0.760978	0.0384243
Cytip	-0.759613	0.0360676
Hoxb6	-0.756047	0.0240295
Dlgap1	-0.752924	0.0319799
Sbspon	-0.750696	0.0316137
Ntn4	-0.749931	0.0274239
G630016G05Rik	-0.748478	0.0401098
E130308A19Rik	-0.744271	0.00422271
Lzts2	-0.74256	0.0340388
Gnat2	-0.741073	0.0462568
Bend5	-0.741067	0.0223615
Mical3	-0.739443	0.0239431
Rapgef4os2	-0.73917	0.0382
Tmem178b	-0.737315	0.0385427
Pdcd4	-0.736378	0.025446
Por	-0.736181	0.0399138
Rnf43	-0.732821	0.0332743
Echdc3	-0.722986	0.0402004
Stx17	-0.717143	0.0321398
Nrbp2	-0.7166	0.0268886
Ptprd	-0.707942	0.0140708
6430548M08Rik	-0.702	0.0396897
Hoxb3	-0.699587	0.0399138
Hoxa7	-0.695759	0.0316401
Cacnb2	-0.691767	0.0190205
Lipa	-0.689987	0.00693361
Ccdc141	-0.689461	0.0187339
Mir341	-0.689226	0.0132114
Ift57	-0.688372	0.0113913
Nipsnap1	-0.685948	0.0372308
Wdr6	-0.685301	0.0155222
Kcnb2	-0.680355	0.023299
Nfat5	-0.676072	0.0249569
Hoxa3	-0.672358	0.0232259
Phldb2	-0.670119	0.0274195
Col4a3bp	-0.665455	0.0340604
Trerf1	-0.664485	0.0181193
2006-09-01	-0.664377	0.0378667
Mns1	-0.664181	0.0319799
Gm9899	-0.663617	0.0195164
Tbx2	-0.662283	0.0444014
Tesc	-0.655612	0.0353527
Hoxb7	-0.653336	0.0180568
Mir1188	-0.65276	0.0388475
Gm19313	-0.652126	0.0288813
Rbm43	-0.649689	0.0222019
Cd47	-0.648575	0.0185472
Rbp4	-0.64807	0.0240295
Idh2	-0.647754	0.035913
Serinc2	-0.645331	0.0390908
Fam81a	-0.641381	0.010239
Bckdha	-0.638822	0.024102
1190002N15Rik	-0.636582	0.0372043
Plcl2	-0.635337	0.0431895
Alad	-0.635313	0.0297518
Hfe	-0.635012	0.0428185
Itpkb	-0.632206	0.0113913
Lrrc49	-0.630287	0.0198611
Mgst1	-0.629691	0.0269853
Hdac5	-0.629115	0.00422271
Zfp608	-0.627737	0.00322019
Nfia	-0.62525	0.0127229
Tcp11l2	-0.624314	0.0382961
Pcsk5	-0.621564	0.0186502
Kcnk3	-0.611753	0.0340604
Hhat	-0.608816	0.0489314
Srd5a1	-0.603903	0.0393607
Lipn	-0.603168	0.0130515
Mtmr7	-0.602715	0.0132561
Rnasel	-0.601182	0.0307454
Sh3bp4	-0.596232	0.0388475
Rere	-0.596013	0.0378667
Adcy3	-0.59317	0.0269276
Fam13c	-0.590837	0.0378667
Rnf32	-0.585606	0.0307454
Fndc5	-0.584574	0.025446
Tns1	-0.582417	0.0228128
Pik3c2b	-0.580167	0.0293373
Chchd10	-0.579678	0.0118082
Hcar2	-0.577812	0.0221197
Hmgb3	-0.577511	0.025394
Tpd52l1	-0.573677	0.0474371
Tpk1	-0.572528	0.0241723
Miip	-0.572528	0.0327944
Tpra1	-0.571676	0.0150201
Itgb5	-0.570844	0.042287
Slc8b1	-0.570428	0.0301072
2010-09-01	-0.567957	0.0396558
Sytl2	-0.566038	0.0368007
Fyco1	-0.562247	0.0443486
Gm8203	-0.562093	0.0181358
Clstn3	-0.561393	0.0428781
Pdgfd	-0.56129	0.0327294
Zfp750	-0.560552	0.0198611
Fam73b	-0.558954	0.0461997
Hsd3b7	-0.557174	0.0214166
Dyrk1b	-0.555838	0.0471559
L3hypdh	-0.54896	0.0383113
Adcy5	-0.548705	0.0467587
Irf2bpl	-0.547452	0.0282894
Tgif1	-0.546434	0.0385427
Mir431	-0.543933	0.0225039
Tub	-0.543251	0.0386204
Ski	-0.537902	0.0139747
Fut8	-0.536951	0.0332743
Tmem200a	-0.536498	0.0372043
Nbeal1	-0.534328	0.0319799
Fzd7	-0.533504	0.034602
Rbpms	-0.526019	0.00975661
N4bp2	-0.525317	0.0447348
Mbnl1	-0.51988	0.0293889
Asph	-0.51824	0.010349
Arid1b	-0.517331	0.00692497
Ptprg	-0.512684	0.0401221
Tfap2b	-0.511224	0.0382961
Cenpv	-0.508305	0.0253922
Stxbp6	-0.504879	0.0198611
Thra	-0.501988	0.0296102
Mir5125	-0.50179	0.0113913
Macrod1	-0.500446	0.0460812
Rnf216	-0.498676	0.0332743
Bcl9l	-0.49745	0.0186502
Atrnl1	-0.497045	0.0292073
Inpp5a	-0.496012	0.0297518
Cachd1	-0.495339	0.0416182
Plxnb1	-0.490614	0.0133199
Plxnb1	-0.490614	0.0133199
Zfhx4	-0.489714	0.0248497
Skap1	-0.48472	0.0368007
Vstm4	-0.483865	0.0433511
Smad5	-0.482608	0.00294722
Ogt	-0.479538	0.0429103
Il6st	-0.474292	0.0279782
Bphl	-0.468847	0.0328395
Zfp825	-0.468359	0.0144453
Kit	-0.464401	0.0202469
Kansl1l	-0.46393	0.0463312
Sgce	-0.463709	0.0360932
Hoxb4	-0.462831	0.0319799
Hivep1	-0.461974	0.0253668
Ift80	-0.461178	0.0385427
Dock1	-0.459554	0.0249569
Polr3b	-0.458733	0.0444791
Dnajc15	-0.456053	0.0288931
Adh1	-0.455232	0.0450924
6720483E21Rik	-0.454515	0.0288931
Pdk1	-0.45296	0.0428185
Jam3	-0.451465	0.0285612
Utrn	-0.448596	0.0100361
Pmp22	-0.446566	0.0449224
Nr2f1	-0.446433	0.0327944
Tgfbr3	-0.443577	0.0307454
Ppat	-0.443233	0.0435645
Znrf3	-0.442561	0.0309998
Hsd17b10	-0.441965	0.0187339
Ttc18	-0.439876	0.0447348
Tcl1b5	-0.438981	0.0489915
Slc9a8	-0.435262	0.0385427
Mir758	-0.430511	0.0203223
Nos1ap	-0.428053	0.0190205
Ulk1	-0.427399	0.0051058
Spata13	-0.426466	0.0376479
Msra	-0.424275	0.0362075
Slc4a3	-0.42285	0.0222019
Fbxo21	-0.42075	0.048044
Bloc1s5	-0.417739	0.0248186
Gstt2	-0.416513	0.0127229
Tom1l2	-0.4156	0.0341445
Stambpl1	-0.413018	0.0404617
Ankrd24	-0.412107	0.00754852
Igfbp7	-0.407761	0.0234163
Taf1d	-0.407734	0.0410825
Gm53	-0.402063	0.0288931
Kmt2a	-0.401108	0.0110881
Naaa	-0.400511	0.0388858
Zfp462	-0.399535	0.00394258
Mlec	-0.397708	0.025394
Lamc1	-0.394557	0.0446357
Dopey1	-0.393644	0.0186502
Kdm6a	-0.392767	0.0187339
Ift81	-0.392097	0.037658
Gtf2i	-0.391082	0.0383113
Lca5l	-0.388775	0.0321398
Uggt2	-0.388409	0.0170248
Flot2	-0.385312	0.0465168
Npm3	-0.383808	0.0218945
Gpx8	-0.379216	0.0325165
Sirt5	-0.378651	0.0244604
Znf512b	-0.378398	0.0253922
Sh3glb2	-0.378198	0.0233544
Nfib	-0.374073	0.0259893
Vmn1r77	-0.374034	0.04703
Iqcb1	-0.373131	0.0269276
Dkc1	-0.372921	0.0384243
4921507L20Rik	-0.365986	0.0378667
Pnrc1	-0.36549	0.0342362
Axin2	-0.36469	0.029902
Plekhh3	-0.360114	0.0384243
Atf7ip	-0.359962	0.030732
Fbxo25	-0.359775	0.0299411
Ick	-0.35977	0.031325
Dixdc1	-0.358333	0.0274239
Cyp2c44	-0.3576	0.0488461
Paip1	-0.356298	0.0314652
Mki67	-0.355131	0.0385427
Mdh1	-0.353808	0.0180568
St8sia1	-0.35367	0.0383113
Arhgef28	-0.351646	0.0446357
1810010H24Rik	-0.351113	0.0435645
Sin3a	-0.350416	0.0113913
Farp1	-0.349704	0.0180568
Nudt13	-0.347696	0.0241105
Dhodh	-0.346918	0.0311945
Ermap	-0.345117	0.0420087
Sdhd	-0.345089	0.0350788
Cyhr1	-0.344788	0.0266523
Spice1	-0.344418	0.0441227
Nrip1	-0.343564	0.0136653
Ube2r2	-0.343327	0.0441227
Olfr667	-0.339151	0.0449224
Sptlc2	-0.33845	0.0202469
Hmox2	-0.338405	0.0213458
Mtus1	-0.337356	0.047176
Jazf1	-0.336928	0.0399138
Tpst1	-0.334015	0.0315365
C430039J16Rik	-0.333836	0.0383113
2610507B11Rik	-0.332669	0.0429326
1700010I14Rik	-0.326895	0.0363017
Engase	-0.320967	0.0383113
Phf21a	-0.319176	0.0441174
Gm6297	-0.318354	0.0326015
Ptbp2	-0.314451	0.00339411
Ncoa1	-0.313564	0.0492647
Furin	-0.313243	0.0264969
Sephs1	-0.312697	0.0372308
Crtc3	-0.311856	0.0257344
Ppp1ca	-0.310508	0.0402478
Zbtb20	-0.310292	0.0214166
Dzip1l	-0.307983	0.0246048
Ugcg	-0.304158	0.0272726
2210416O15Rik	-0.303612	0.025446
Rbbp9	-0.302789	0.0335801
C2cd5	-0.30153	0.0319799
Ncoa2	-0.299794	0.0390093
Gjc2	-0.298207	0.0297518
Bbs2	-0.297135	0.0231791
Hcfc1	-0.293644	0.021787
AW554918	-0.292145	0.0344532
1110051M20Rik	-0.289443	0.0403926
4921514A10Rik	-0.287919	0.0327294
Pld5	-0.287631	0.0138727
Anapc4	-0.286893	0.0457357
Gm10822	-0.286299	0.0391736
Hsbp1l1	-0.285215	0.0456407
Parp4	-0.284561	0.0164323
Phka2	-0.28279	0.0473876
Cux1	-0.280605	0.0288337
Atat1	-0.280326	0.0419015
Dstn	-0.279218	0.0051058
Polr3gl	-0.277508	0.0311415
Sod1	-0.277306	0.0192669
C2cd2	-0.271482	0.0480302
Sgta	-0.271152	0.0309384
Usp24	-0.27093	0.047013
Mllt6	-0.270032	0.0378667
Tmem238	-0.26981	0.0353527
Fam46a	-0.266022	0.0268886
Ap5b1	-0.265771	0.0329497
Zbed3	-0.26566	0.0162652
Osbpl1a	-0.261118	0.0461997
Gm15466	-0.256305	0.0352011
Fuom	-0.247957	0.0495403
Gm7241	-0.244735	0.0444791
Tet2	-0.244198	0.0465424
Zmiz2	-0.243709	0.0428185
Muc5ac	-0.243454	0.0344698
Rnase10	-0.234067	0.0414825
Sike1	-0.231852	0.0488122
Rreb1	-0.231633	0.0373343
Cr1l	-0.227068	0.0138727
Rnpepl1	-0.222566	0.0118082
Zbtb2	-0.22227	0.0402829
Tmpo	-0.218178	0.0232259
Gtf3c2	-0.217464	0.0127229
Sppl2b	-0.216011	0.0381131
Tbc1d19	-0.21218	0.0446357
Fnbp4	-0.211092	0.0431895
Gm13012	-0.20861	0.0378598
Zkscan8	-0.208475	0.0298551
Sp1	-0.204026	0.0382961
Ebf4	-0.202984	0.0429326
Il19	-0.201869	0.0362779
Pnma3	-0.201454	0.0487903
Zfp362	-0.200795	0.0310721
Nenf	-0.200412	0.0392439
Atp5g3	-0.199623	0.0412938
Yeats2	-0.198183	0.0327433
Col22a1	-0.196682	0.0240295
Col22a1	-0.196682	0.0240295
LOC102631757	-0.190257	0.046401
Fam185a	-0.189631	0.0385051
Adsl	-0.187358	0.0325654
H2-Oa	-0.187104	0.0399138
Mir669g	-0.183849	0.0441227
Tenm1	-0.181735	0.0416182
Rock2	-0.173804	0.0345848
Nono	-0.171351	0.00461711
Coro7	-0.170607	0.0371079
Olfr132	-0.169641	0.0388475
Urgcp	-0.168816	0.0384603
Cd247	-0.16306	0.0372308
Rpl22	-0.149883	0.0402004
2310007B03Rik	-0.14845	0.039812
Slc2a1	-0.147475	0.0301072
Slc2a1	-0.147475	0.0301072
Sec24b	-0.140862	0.0489765
Ankhd1	-0.13062	0.0496682
Egfem1	-0.123863	0.031325
Patl1	-0.12385	0.0476
4933427J07Rik	-0.114068	0.0340604
Polr2m	-0.101882	0.0228128
Psmd3	-0.0967624	0.048044
Ep400	-0.0672941	0.0445493

## Sheet: Genes_up_KO
Gene_Id	Log2FC	Adj. P-value
Spink8	6.05033	0.00106776
Sv2c	4.82913	0.0321398
Ptgs2	3.63066	0.0340388
Atp12a	3.52876	0.0388475
St8sia5	3.29859	0.000626972
Bpifc	3.19084	0.0157044
Fam132b	3.09501	0.0175068
Rhcg	2.9299	0.0242622
Homer2	2.86177	0.0106674
1500009C09Rik	2.8061	0.00339411
Itga2	2.72075	0.0230153
Pcsk6	2.68084	0.0372043
Lect1	2.59389	0.0181193
Cst8	2.55671	0.0384603
Nmrk1	2.27202	0.000626972
Megf10	2.19831	0.0384603
Nxph1	2.11893	0.0319799
1700024P16Rik	2.0824	0.0488635
Slc25a30	2.03426	0.00298335
Prss35	2.01814	0.0051058
Dusp8	2.01779	0.0142757
Supt5	1.98927	0.00693361
Tmem163	1.97687	0.0153873
Nipal1	1.94321	0.0319799
Olfr1271	1.88981	0.0158194
Mkx	1.86905	0.0175677
Smarca1	1.83964	0.00949116
Plp1	1.81773	0.028567
Gpr56	1.81477	0.00875858
Abca5	1.80966	0.0247062
Emb	1.8084	0.0372308
Emb	1.8084	0.0372308
Srgap1	1.80564	0.0140708
Acsbg1	1.79864	0.0385427
Dnm3	1.78736	0.00257664
AU021092	1.78649	0.0190205
Runx2	1.78604	0.0123425
Pstpip2	1.78564	0.024652
5330417C22Rik	1.77143	0.0290002
Pla2g5	1.75155	0.00422271
Lrp8	1.7465	0.0051058
Thbs1	1.74389	0.0406087
Creb3l1	1.72397	0.0101433
Slc4a11	1.71681	0.0383113
6030407O03Rik	1.66587	0.0170491
Chn2	1.6466	0.0266523
Bpifb1	1.63486	0.0279698
Sbsn	1.59332	0.0195267
2010109I03Rik	1.59124	0.0340388
Tnfrsf12a	1.57384	0.0181447
Npr3	1.56086	0.0296102
Gsta3	1.5595	0.0266523
Fam115a	1.55573	0.0214166
Orm2	1.54829	0.0427492
Ptgs2os2	1.53758	0.0222019
Gabrg3	1.53712	0.0197133
Igfbp2	1.53494	0.0100361
Vim	1.51903	0.0315909
Magi1	1.50353	0.0402478
Abcg2	1.48937	0.0157044
Ttc39c	1.48757	0.0232259
Dusp5	1.48528	0.00478058
Atp11a	1.48425	0.0205917
Mthfd2	1.47112	0.0385427
Scx	1.46124	0.0123425
Enpp6	1.4606	0.0152741
Ppp1r14a	1.45231	0.0113913
Ace2	1.43787	0.0385427
Gtdc1	1.43778	0.0324105
Esm1	1.42201	0.0198611
Bspry	1.41529	0.0127229
Slc7a8	1.40157	0.0152741
Srd5a2	1.39816	0.0266523
Ptgs2os2	1.39424	0.0307454
Raph1	1.37937	0.0319799
Grk5	1.378	0.0195164
Rhod	1.37455	0.0028252
Insrr	1.37435	0.0153489
Vcan	1.36588	0.0446704
Mir1948	1.36135	0.0390093
Lyve1	1.35561	0.0308783
Dtna	1.35521	0.0440817
Clcn5	1.33292	0.00353165
Homer3	1.33069	0.0340604
Myo1e	1.32871	0.00201022
Adra1d	1.32766	0.0372308
Gucy1b2	1.32546	0.0136153
Ecm1	1.32453	0.0266523
Akr1b8	1.31862	0.0127229
Rras2	1.31628	0.0158194
Pvrl1	1.30661	0.00473443
Gm3916	1.30566	0.035913
Garnl3	1.30515	0.0322731
Fdx1	1.29824	0.0444791
Maf	1.29186	0.0297518
Stxbp5l	1.28463	0.0428185
Clca1	1.28371	0.0279782
Htra3	1.27025	0.0157238
Sdr9c7	1.26548	0.0388475
Fam189a2	1.26249	0.0138727
Rgs7bp	1.25953	0.0180568
Slc3a2	1.25934	0.0113913
Zpr1	1.25297	0.0118082
Ostf1	1.25081	0.0203223
Cmtm4	1.24968	0.0391736
Erc2	1.24455	0.00257664
Lss	1.24415	0.0402478
Kcnh1	1.2434	0.00949116
Fosl1	1.24176	0.0157044
Nup62cl	1.22921	0.0459521
Apol6	1.21805	0.00693361
Cdkn1a	1.21695	0.0361335
Flrt1	1.21139	0.0133199
Foxl2os	1.20772	0.0471559
Efnb2	1.20576	0.00692497
Gnpda1	1.20512	0.0198788
Sdc1	1.20087	0.0156398
Pde1a	1.20035	0.0121964
Tmem144	1.17588	0.00731063
Gpr98	1.174	0.0197705
Vdr	1.1726	0.0127229
Fam198b	1.16812	0.00605761
Pak3	1.16771	0.0251218
Cdc73	1.16557	0.036822
Dnajc6	1.16529	0.0157238
Snapc1	1.16081	0.0113913
Dclre1b	1.15694	0.0230723
Smim3	1.15386	0.0384243
Bzw1	1.15067	0.00754852
Gch1	1.14987	0.0169333
Klra2	1.14669	0.0339324
Tom1l1	1.14056	0.0251218
Rrm2	1.13643	0.0230153
Isg20	1.13412	0.0319799
1700007K13Rik	1.13349	0.0190205
Fmnl2	1.1311	0.00505002
Lrig1	1.12528	0.0316401
Ncs1	1.11722	0.0323511
Itpk1	1.11709	0.0373343
Arhgap42	1.11321	0.0175068
Srxn1	1.10063	0.0249569
Slc37a2	1.09764	0.0236728
Hdc	1.0901	0.0222019
Tmem26	1.08702	0.0264703
Ank	1.08599	0.0113913
Pappa	1.08476	0.0200379
LOC102633236	1.08422	0.0152741
Ldlr	1.08417	0.0461997
6330415B21Rik	1.08341	0.0474445
Eppin	1.08197	0.0253922
Grik4	1.08112	0.0440898
Avpi1	1.07535	0.0325654
Hist1h1c	1.07111	0.0416215
Acox3	1.06992	0.0236728
Npc1	1.06981	0.0281023
Scly	1.06866	0.0110307
Acsf2	1.06579	0.00949116
Dgke	1.06066	0.0228729
Sgtb	1.05259	0.0228729
Pde7b	1.04325	0.0385427
Htatip2	1.04046	0.00257664
Pgm1	1.03972	0.00257664
Ttc12	1.03806	0.0340388
Cdkn2a	1.03261	0.0170491
Rhou	1.02966	0.0385427
Tagln2	1.01364	0.0456074
Mfsd4	1.01301	0.0360676
Milr1	0.995952	0.0359442
Ehd3	0.994781	0.0340388
F2r	0.990796	0.041523
Whrn	0.98853	0.0152741
Hhex	0.985284	0.0211065
Sema3a	0.982303	0.0309384
Glce	0.978547	0.0240295
Kcne3	0.964493	0.0198611
Osgin1	0.963644	0.0385427
Cdkn2b	0.961141	0.0320935
Epg5	0.952788	0.0432106
Sat1	0.950094	0.0180568
Gm10471	0.948494	0.025446
Stx11	0.942923	0.0285612
9430020K01Rik	0.936904	0.0138727
Dmrta1	0.933697	0.0384603
Tsku	0.93252	0.0180568
Fgfr2	0.932161	0.037401
Tubb2a	0.930718	0.0192431
Nf2	0.922675	0.0142027
Igfbp3	0.922282	0.0240295
Mir692-1	0.917046	0.0309384
Dusp16	0.916694	0.0198611
Ksr1	0.905233	0.0388475
Mocs2	0.904043	0.0323177
Apaf1	0.902048	0.0401098
Atp8b2	0.899872	0.0175677
Dhcr7	0.899672	0.00693361
Ttc39b	0.898424	0.0325654
Rmnd5b	0.897247	0.0385427
Pde8a	0.89646	0.0392618
Stard5	0.896452	0.0151158
Ctps	0.896425	0.0210594
Gm14005	0.895508	0.0444791
Zbtb7c	0.894199	0.045133
Pawr	0.892493	0.0175068
Folh1	0.884441	0.0249569
Mllt11	0.883733	0.020899
Cep72	0.879602	0.0476716
Gla	0.879513	0.0290002
Galc	0.879027	0.0463312
Flnb	0.876539	0.0102834
Slc45a3	0.875167	0.0410962
Hipk1	0.872369	0.0156473
Gm20939	0.86633	0.035913
Tubb6	0.862053	0.0440084
Scarb1	0.861185	0.0486806
Agtrap	0.860433	0.0268753
Pex1	0.859338	0.0332743
Nek6	0.853867	0.0266523
Cda	0.850234	0.0431063
Slc29a4	0.84978	0.0183115
Tmod1	0.849204	0.025446
Limk2	0.838978	0.0190205
Fbxl16	0.833899	0.0382961
Zfp459	0.831404	0.0308101
Slc12a8	0.831368	0.0272726
Gpr97	0.830717	0.0311945
Dusp10	0.830543	0.0359794
Rai14	0.829631	0.00937152
Slc22a15	0.829045	0.022566
Gcnt4	0.82629	0.0443486
Sgms1	0.825218	0.0113913
Sec14l1	0.82464	0.0157238
Ces2g	0.824093	0.0498762
Spire1	0.823169	0.0394659
Lppr2	0.820027	0.0239584
Rhoq	0.819817	0.0288813
Stim2	0.815633	0.0110307
Msmo1	0.811575	0.0298888
Fstl3	0.807767	0.0456074
Tnfrsf10b	0.806632	0.0353124
Snord116	0.804169	0.0133199
Snord116	0.804169	0.0133199
Itgb3	0.801538	0.00505002
Hgsnat	0.800824	0.0169333
Sesn2	0.800217	0.0384603
Man1c1	0.795753	0.023299
Vcam1	0.795243	0.0312597
Slc35f5	0.793497	0.0240295
Tmem86a	0.793491	0.0317408
Nedd9	0.793427	0.0292073
Ndrg1	0.792232	0.0290002
Bmp6	0.791673	0.0136153
1700017B05Rik	0.789522	0.00201022
Odc1	0.787387	0.0340388
Ric3	0.783497	0.0106674
Rab3a	0.781433	0.00201022
Tmem123	0.778609	0.0265864
Fyn	0.768943	0.0321308
Odf1	0.768542	0.0340388
Snord35b	0.766676	0.036822
Smox	0.761131	0.0149327
Cmtm3	0.759865	0.0225146
Sepp1	0.757213	0.0340166
Lactb	0.753538	0.0296102
Plekha5	0.752693	0.00997338
Ndc1	0.752387	0.0175677
Wnt5a	0.752074	0.00693361
Ackr3	0.750723	0.0461997
Defb36	0.746959	0.0247062
Akap13	0.744899	0.0186502
Sema7a	0.741585	0.0181193
Vmn2r87	0.740222	0.0401098
Lhfp	0.739771	0.0391182
Cabp1	0.73436	0.0496682
Clic1	0.732827	0.0385427
Pgpep1	0.732413	0.0384603
Cbfb	0.730852	0.0319799
Maoa	0.727135	0.0123625
Ctnnal1	0.726122	0.00201022
Ngfrap1	0.716905	0.0331134
Med10	0.716807	0.0213458
Col25a1	0.716326	0.0460812
4933439K11Rik	0.712087	0.0327944
Cdk15	0.710115	0.0307454
Samd12	0.705818	0.0157044
Mt1	0.703804	0.0308783
Slc25a45	0.703139	0.0183772
Ctsz	0.703006	0.0113913
Eaf1	0.702142	0.028567
Rusc1	0.698723	0.0180568
Snord49a	0.694191	0.0383113
Erlin1	0.691736	0.0456074
Smad3	0.691166	0.0284065
Ncoa7	0.690065	0.0113913
Mis18a	0.689077	0.0186502
Fam126a	0.686975	0.0463312
Pros1	0.686625	0.0192946
Ufsp2	0.684602	0.0136153
Slc22a21	0.683767	0.046296
Frrs1	0.681003	0.0308783
Ero1l	0.680444	0.0385427
Flt4	0.68041	0.0220915
Madd	0.676548	0.0238701
Bace1	0.675644	0.0266523
Ulbp1	0.674986	0.0383113
Vapa	0.673945	0.0051058
Pdlim2	0.673705	0.0213784
Vrk1	0.672651	0.00916301
Nek2	0.671898	0.0315365
Zfp52	0.671482	0.0337036
Baz1a	0.671262	0.0136022
Lpin2	0.669863	0.0132732
Rcan1	0.669446	0.0309998
Pi4k2a	0.669247	0.0269853
Tpm4	0.668976	0.0378667
Atp6v1a	0.663559	0.00875858
Anxa2	0.660946	0.0361889
Pld3	0.658572	0.0131797
Prkcb	0.658376	0.0388475
Cstb	0.653752	0.0198611
Bin1	0.651503	0.0399138
Mrap	0.651179	0.025446
AI413582	0.649789	0.04087
Nfkb2	0.645914	0.0224517
Map1b	0.644579	0.035913
Wsb2	0.639552	0.0192946
Fads1	0.638761	0.00339411
Pgp	0.636012	0.00916301
Heatr5a	0.635439	0.0360169
Prmt3	0.634599	0.0311945
Idh1	0.634306	0.0406087
Frmd8	0.632908	0.0228389
Tsc22d3	0.632461	0.00294722
Sh3bp2	0.62844	0.0388475
Cyb5a	0.627643	0.0319799
Stim1	0.626616	0.00294722
Desi1	0.625785	0.0427492
Gtf2f2	0.625563	0.0144453
Polr3g	0.62486	0.0340388
Frmd6	0.624579	0.0332743
Prdx1	0.623627	0.00349493
Myo10	0.622496	0.0303603
Pde5a	0.622035	0.0288813
Emr4	0.62149	0.0319799
Aloxe3	0.620281	0.0457858
Adarb1	0.619256	0.04087
Apon	0.617448	0.0161226
Xpo5	0.616932	0.0360651
Fam206a	0.615453	0.0218141
Impa1	0.61398	0.0180568
Wbp5	0.613256	0.0446357
Cry1	0.612659	0.0414825
Zfyve16	0.612405	0.0157238
Adam9	0.611112	0.0138727
Aplp1	0.610696	0.0425507
Stx1a	0.607148	0.0297224
Slc39a14	0.604988	0.0463312
Lrrc59	0.601905	0.0212509
Arhgap32	0.601576	0.0132114
Gde1	0.596304	0.0341445
Dusp3	0.594344	0.0157238
Edil3	0.594304	0.0288931
Gm21083	0.594188	0.0136022
Rarres1	0.591716	0.042553
Sh3d19	0.589584	0.039812
Osbpl11	0.587806	0.0289198
Lonp1	0.587634	0.0366378
Gpr182	0.587374	0.0483747
Dock5	0.587348	0.0197705
Plekha1	0.586022	0.00339411
Ppp1cc	0.585683	0.0476716
Zyx	0.583755	0.00339411
Abcb1b	0.582961	0.0290002
Frk	0.582012	0.0479072
Hecw2	0.580662	0.038695
Cmc2	0.580491	0.0153489
Ifngr2	0.580325	0.0345587
Ppapdc1b	0.580117	0.0420995
Zcchc9	0.576462	0.0299411
Pvr	0.575564	0.0296102
Clcn3	0.575393	0.0321458
Bop1	0.571885	0.0315031
Stk17b	0.570179	0.0244604
Epb4,1l1	0.569034	0.0213458
Lacc1	0.568796	0.0192946
Mfsd7b	0.568793	0.0317951
Myo18a	0.568361	0.0136022
Asah1	0.568084	0.0132114
Cblb	0.567624	0.0254406
Lsm11	0.565992	0.0051058
Pbx1	0.565091	0.0383113
Cep76	0.563275	0.0289198
Tnfrsf23	0.562473	0.0163886
Dctd	0.561551	0.00949116
Ccng1	0.561423	0.0100361
Fam114a1	0.560675	0.0272726
Cd151	0.559836	0.0460812
Abca8b	0.559532	0.0253922
Gpihbp1	0.559418	0.0152741
Arf6	0.559139	0.0269853
Gzf1	0.558592	0.0240295
Rab31	0.556839	0.0272726
Evi5l	0.556364	0.0220403
P2rx4	0.554837	0.0319799
Zmiz1	0.553209	0.00105962
Pgrmc1	0.553081	0.0197077
Enpp4	0.550623	0.0341445
Pafah2	0.5491	0.0345587
Fam102a	0.547664	0.0444791
Chek2	0.546723	0.0352367
Usp22	0.546035	0.023299
Csgalnact2	0.544895	0.0189587
Rnf128	0.544612	0.0253922
Plcxd3	0.543727	0.0127229
Bcl3	0.542796	0.0381767
Sema5b	0.542652	0.0198788
Fkbp11	0.541624	0.0220403
Adamts4	0.540191	0.010239
Uqcc2	0.539465	0.0319799
Tnip1	0.539086	0.0282642
Pxk	0.53756	0.0415599
Cnn3	0.536778	0.0132114
Tbc1d14	0.536738	0.0269951
Limk1	0.536544	0.0180418
Slc46a1	0.534272	0.0306163
Mmrn2	0.533726	0.0385427
Lpar4	0.532938	0.0312527
Cd63	0.531134	0.0404502
Map3k9	0.531084	0.035913
Pdhx	0.530304	0.0385427
Sarm1	0.528878	0.0304575
Sorbs3	0.526788	0.0461997
Nde1	0.522586	0.0218141
Abcc4	0.521012	0.0353389
Pitrm1	0.519975	0.0309998
Pja1	0.515622	0.0170491
Arl6ip5	0.515481	0.0213458
Lurap1l	0.513826	0.0482237
Cobll1	0.511579	0.0170491
Lmbrd2	0.507311	0.0153873
Arhgef3	0.506464	0.0471695
Arl14ep	0.505485	0.00997338
Edem2	0.504129	0.0381131
Sema6d	0.502819	0.00339411
Ranbp17	0.502238	0.0441227
Cdc42bpg	0.502225	0.036822
B4galt7	0.501251	0.0321458
Cyp4v3	0.500078	0.0113913
Akirin1	0.499555	0.0311945
Rap2c	0.499054	0.0319799
Stk40	0.497892	0.0489765
Zmat3	0.497181	0.0121844
Atp8b4	0.495541	0.0353527
Rasgrp3	0.495451	0.0369766
Akr1a1	0.495078	0.0384243
Cmtm7	0.495043	0.0257223
Tcn2	0.491456	0.0327294
Man2a1	0.488471	0.0456074
Gab2	0.485538	0.00925173
Cerk	0.484901	0.0320935
Pla2g7	0.484673	0.0194655
Bcat1	0.483335	0.0291663
Nars	0.477852	0.035913
Ybx1	0.477603	0.0353527
Sdc1	0.476029	0.031325
Cttn	0.475529	0.0269276
Sptlc1	0.474589	0.0416215
Atp6v1d	0.473862	0.0272726
Grn	0.473669	0.0279782
Zwint	0.472848	0.0304543
Pip5k1a	0.472667	0.0483619
Igdcc4	0.471451	0.0496682
Ralgds	0.471184	0.0187339
Ednrb	0.470683	0.0356918
Amn1	0.470612	0.039812
Afap1l2	0.466407	0.0461997
Syt11	0.466189	0.0447348
Snord1c	0.46603	0.0232259
Mdm2	0.465631	0.0132114
Ufm1	0.465493	0.0354616
Xpnpep1	0.465257	0.049351
Rab3gap2	0.463053	0.010349
Samd8	0.460928	0.0139747
Efcab14	0.460752	0.0198611
Rwdd4a	0.459849	0.0257645
Rhbdf2	0.456714	0.0253668
Abcc9	0.456617	0.0352367
Vti1b	0.450764	0.0191452
Srm	0.45069	0.0424851
Taok3	0.449267	0.0406319
Mpp5	0.449155	0.0399162
Chmp7	0.44855	0.0285612
Slc35e2	0.447095	0.0222019
Gpr116	0.446131	0.0467723
2002-03-01	0.445483	0.0378667
Snord42b	0.445138	0.0456074
Slc25a39	0.444688	0.0290002
Slc33a1	0.444198	0.0315031
Srprb	0.443937	0.00945907
Riok3	0.443465	0.0222019
Gm19471	0.441988	0.0496684
Gm13031	0.440688	0.0367726
2810430I11Rik	0.439193	0.0376479
Kcnip3	0.438795	0.0385427
Mtmr1	0.437364	0.0159153
Atp6v0a2	0.436918	0.0217108
1110007C09Rik	0.435963	0.0293373
Slc44a2	0.435787	0.0269276
Gpalpp1	0.435772	0.0236728
Olfr713	0.434071	0.0433469
Fn3krp	0.432758	0.0489765
Nin	0.432377	0.0488122
Wapal	0.431561	0.0342362
Plekhm2	0.43126	0.0356918
Atp6v1h	0.429845	0.010349
Vdac1	0.429719	0.00949116
Slc46a3	0.429699	0.0138552
Arl8a	0.428902	0.0353124
Aen	0.427723	0.031325
P4ha2	0.426395	0.0391883
Rel	0.425435	0.0284702
Ehbp1l1	0.423647	0.0446704
2011-09-01	0.422971	0.0449294
Uba6	0.42088	0.0323526
Myo6	0.417283	0.0269276
Map2k1	0.413451	0.0256345
Mrpl16	0.412866	0.0244604
Cited1	0.410591	0.0249569
4931406H21Rik	0.410566	0.0340388
Atp6v1e1	0.407814	0.0336121
Nhp2	0.407706	0.0447348
Lrp5	0.407647	0.0420673
Tmem184b	0.405755	0.0496682
Mfsd8	0.405268	0.0479072
Prkca	0.403775	0.0390468
Nus1	0.403027	0.0142157
Ccdc53	0.401724	0.0236728
Ndfip2	0.401232	0.022622
Mrpl57	0.399314	0.0388475
Mafb	0.399137	0.016683
Rtn4	0.397729	0.0181358
Mia3	0.397592	0.0153873
Kpna1	0.396828	0.0249569
Prr13	0.396788	0.0382961
Ctns	0.396738	0.0203978
Mad2l2	0.393895	0.0386204
Pecam1	0.393516	0.0266523
Ptpn11	0.393302	0.029902
Fam220a	0.391673	0.0384243
Mief2	0.391012	0.0463312
Cmip	0.390984	0.020026
Bmp1	0.389965	0.0376479
Rab26os	0.38975	0.0384243
Tpp1	0.386435	0.0340604
Bmp2k	0.38558	0.0344698
Atp6v0d1	0.384214	0.0129359
Mrpl51	0.384053	0.0317408
D19Bwg1357e	0.380656	0.04703
Gfod1	0.379755	0.0361054
Spats2	0.378462	0.0244327
Lrp12	0.377949	0.0384243
Gm21319	0.375071	0.025394
Rab20	0.3748	0.0447348
Nudt9	0.373902	0.0197705
Cdkn2d	0.373469	0.0222019
Mrps23	0.373112	0.00693361
Fam13b	0.372485	0.0446357
Mthfr	0.37188	0.0311945
Papolb	0.371245	0.0239584
Ankrd13a	0.370714	0.0383113
Gorab	0.370452	0.0396328
Atp6v1g1	0.368156	0.0327294
Cdc42bpb	0.365645	0.0186502
Nudt5	0.365261	0.0296102
Srp14	0.365239	0.0268886
Pdia5	0.365194	0.0488122
Gtpbp4	0.363677	0.0369766
Nup50	0.363237	0.0175068
Ruvbl2	0.362242	0.047176
Klhl20	0.361385	0.0340388
Tubgcp2	0.360335	0.04927
Ostm1	0.360289	0.0222019
Tomm20	0.359532	0.0105205
Ogfod1	0.357522	0.0118082
4833439L19Rik	0.357516	0.0335831
Mrm1	0.355923	0.0175677
Atp6v0a1	0.355889	0.0198611
Nmnat3	0.353891	0.0440898
Ergic3	0.352516	0.047013
Flt1	0.349804	0.025446
Get4	0.349283	0.0319799
Ehd1	0.349012	0.040307
Wdr7	0.347781	0.0222019
Usp33	0.347239	0.0423804
Stk35	0.347097	0.0441501
Vapb	0.346436	0.0140708
Azin2	0.345775	0.041523
Daglb	0.345631	0.0444791
Cdc42se2	0.344236	0.00339411
Atp6v1c1	0.343145	0.0401369
Rab33b	0.342944	0.0495057
Slc25a40	0.341241	0.0325165
Calu	0.340428	0.0447348
Als2	0.339411	0.0312597
Daf2	0.338528	0.0285612
Psmc4	0.337685	0.0311888
Gnb5	0.333237	0.0202887
Spata5	0.332304	0.0333724
Sec23ip	0.33057	0.0329497
Stam	0.33052	0.040809
E2f3	0.327624	0.0385427
Tmem30a	0.326717	0.0325165
Arpc3	0.324734	0.0499786
Dnajb2	0.322146	0.0484204
1700029J07Rik	0.320961	0.0341445
Bcl10	0.320066	0.0285612
Dync1li1	0.319027	0.0175677
Pgk1	0.317935	0.0489915
Rsph1	0.316098	0.0460563
Itgav	0.315854	0.0248186
Tomm70a	0.315216	0.0479813
Gm17586	0.315057	0.0222019
Tspan15	0.311644	0.0360169
Tmem57	0.31146	0.0113913
Mtss1l	0.311366	0.0402478
Nacc2	0.311321	0.0463929
Tmem147	0.31114	0.0312498
Minpp1	0.307242	0.0189829
ND3	0.306365	0.0399138
Mir3075	0.30542	0.0269951
Tex264	0.305312	0.0390093
Golga5	0.302799	0.0456074
Lims1	0.302257	0.0423356
Dync1li2	0.301387	0.0301072
Mfsd11	0.30084	0.0140885
Slc39a11	0.300201	0.0383113
Ints2	0.298175	0.0461997
Tmem63b	0.298172	0.0461997
8030462N17Rik	0.297963	0.0285612
Nagpa	0.297741	0.0445493
Rbm48	0.297182	0.0170248
Dynlt3	0.2966	0.0396558
Cldn25	0.294197	0.0287003
Ppm1g	0.293237	0.0415492
Gdap2	0.29294	0.0325654
Cyld	0.29092	0.0250901
Ppp4r1	0.290793	0.0320318
Tmem248	0.289834	0.0301072
Larp4b	0.288314	0.0113913
Copb1	0.286775	0.0369766
Vps35	0.285521	0.0496841
Thap4	0.285331	0.0340388
Emc8	0.284877	0.0496682
Bsdc1	0.283369	0.0280858
Ifnz	0.281471	0.0399138
Top3a	0.281206	0.0385427
Rit1	0.278442	0.0388475
Catsper2	0.27443	0.0385652
Ss18l1	0.27377	0.0340388
Msi2	0.271539	0.035913
2009-09-01	0.269892	0.0447348
Ptk2	0.267908	0.0157238
Ufd1l	0.267525	0.0340388
Pigu	0.267213	0.0429103
Iqsec1	0.26541	0.0398387
Ift43	0.261768	0.010349
Gm21428	0.260971	0.0279698
Nprl3	0.259903	0.0186502
Apc	0.258943	0.023299
Hiat1	0.258146	0.00949116
Sec24a	0.257937	0.0316401
Ap3m1	0.257897	0.0349657
Chmp5	0.254926	0.0356327
Cep104	0.253091	0.0460563
Prkci	0.251681	0.0378667
Yipf5	0.251674	0.0222462
Tubd1	0.251272	0.0306163
Itfg1	0.249853	0.03908
Rngtt	0.247142	0.0323856
Snf8	0.246904	0.0298551
Olfr791	0.241562	0.0272726
Trpa1	0.232592	0.0266523
C030010L15Rik	0.232463	0.0392618
Jtb	0.232118	0.0409351
Chmp1b	0.230002	0.0277171
Yipf4	0.228497	0.0388475
Arcn1	0.227542	0.0327944
Bnip2	0.217095	0.0488122
AW822252	0.215806	0.0476066
Igf2os	0.214442	0.0385427
Sigmar1	0.213129	0.031325
Rab4b	0.209864	0.0461997
Fam96a	0.20909	0.0312597
Tmx1	0.200275	0.0246888
Arl8b	0.197089	0.0424713
Derl1	0.195451	0.0388629
Usp3	0.190186	0.0460812
Golph3	0.190094	0.0372308
Pten	0.18387	0.0382961
Dr1	0.183392	0.0269276
Trappc3	0.18225	0.0440898
Abhd12	0.178711	0.0474371
Tspan1	0.178198	0.0441501
Dnajc1	0.177145	0.0383113
ND3	0.17388	0.0344532
Nme2	0.173114	0.0471959
Emc4	0.160304	0.0410825
Jak1	0.150039	0.0275699
Nploc4	0.148284	0.0391182
4932422M17Rik	0.126125	0.0416344
Msantd4	0.120122	0.0323511
COX3	0.117383	0.0201502
Gemin5	0.112085	0.0388858
4930480E11Rik	0.111783	0.0416215
