# Supplementary material for: PKA inhibits WNT signalling in adrenal cortex zonation and prevents malignant tumour development
Source: Nat Commun. 2016 Sep 14;7:12751. doi: 10.1038/ncomms12751 (PMC5027289; doi:10.1038/ncomms12751)
Supplement: Supplementary Data 3 — Sequences of the primers used for RTqPCR [file ncomms12751-s4.xlsx]

## Sheet: Feuil1
Supplementary Data 3. Sequences of the primers used for RTqPCR
		Target	Forward	Reverse
		mm Akr1b7	5'-GGCTGCCATTCTCAGCTTCAACAG-3'	5'-GCAAGTGGACCTCAGTATTCCTCG-3'
		mm At1a	5'-TCACCTGCATCATCATCTGG-3'	5'-AGCTGGTAAGAATGATTAGG-3'
		mm At1b	5'-TCACCTGCATCATCATCTGG-3'	5'-AGCTGGTGAGAATAATAACG-3'
		mm Axin2	5'-TGGGGAGTAAGAAACAGCTCC-3'	5'-CCAGCTCCAGTTTCAGTTTCTC-3'
		mm Connexina43	Taqman Mm_00439105_m1
		mm Cyp11b2	5'-ATGCTGAGAAGTTGCACCAG-3'	5'-ATTCTGGCCCATTTAGCAAG-3'
		mm Lef1	5'-GACGAGCACTTTTCTCCGGG-3'	5'-TGGGGTGATCTGTCCAACGC-3'
		mm Prkar1a	5'-CGGGAATGCGAGCTCTATGT-3'	CTCGAGTCAGTACGGATGCC
		mm StAR	5'-TCGCTACGTTCAAGCTGTGT-3'	5'-ACGTCGAACTTGACCCATCC-3'
		mm VegfA	Taqman Mm_01281449_m1
		mm Wnt4	5'-CCCTGTCTTTGGGAAGGTGGTG-3'	5'-CACCTGCTGAAGAGATGGCGTATAC-3'
		mm 20aHSD	5'-GGCTTTGGCACCTATGCAAC-3'	5'-TGGGTCTGACCAACTCTGGA-3'
		mm 36b4	5'-GTCACTGTGCCAGCTCAGAA-3'	5'-TCAATGCTGCCTCTGGAGAT-3'
		hs AXIN2	5'-GCTAGCTGAGGTGTCGAAGCCC-3'	5'-GGCCGAATGATTCCTGTCCCTC-3'
		hs PPIB	5'-TTTCATCTGCACTGCCAAGA-3'	5'-TTGCCAAACACCACATGCT-3'
		hs StAR	5'-ATGAGTAAAGTGGTCCCAGATG-3'	5'-ACCTTGATCTCCTTGACATTGG-3'
		hs WNT4	5'-AACCGGCGCTGGAACTGCTC-3'	5'-AGCCACCGTAGGCGATGT-3'
		mm Cdc73	5'-GTGCTCAGCGTCCTGCGACAGT-3'	5'-GATAGAATCCAATGTGTAGTACTCTCTGGG-3'
		mm Ndrg1	5'-CCTCCAACCTTGTGGTTGGCTCC-3'	5'-CCTCAGCGAGGTCCACGTCATGT-3'
		mm Wnt5a	5'-CGCCCAGGTTGTTATAGAAGCTAATTCTTG-3'	5'-GGCTGCAGAGAGGCTGTGCAC-3'
		mm Lrp5	5'-CCATTGCCCTGGATCCTGCACATG-3'	5'-CATCCATCCCTGCCCGCTCGAT-3'
		mm CylD	5'-GCAGTCCTGTGAAAGTACAGCTGCGAT-3'	5'-GCTTCCCTTGATATACCCCATCCGTG-3'
		mm Apc	5'-CCAAGGGTAGCCAAGGATGGCTG-3'	5'-GTCATAGTCTCATCTTCAATACTTCCCTGTAG-3'
		mm Dixdc1	5'-GGAAGAGACGGTGGCGTGACC-3'	5'-GGCCAGGATCACCCCATCTCG-3'
		mm Fzd7	5'-GCTTCCTAGGTGAGCGTGAC-3'	5'-AACCCGACAGGAAGATGATG-3'
		mm Rnf43	5'-GTTCATCAGCATCGTCAAGCTGGAGA-34	5'-CCTCGGTGATGTCAAAGAGTACTGCG-3'
		mm FrzB	5'-GCCCATCAAGCCCTGCAAGTCTG-3'	5'-CCCCTCTGCAGTGTCCAGTACTTG-3'
